# Supplementary material for: Digit ratio (2D:4D) and academic success as measured by achievement in the academic degree “Habilitation”
Source: PLoS One. 2019 Feb 25;14(2):e0212167. doi: 10.1371/journal.pone.0212167 (PMC6388918; doi:10.1371/journal.pone.0212167)
Supplement: S1 Data dictionary — (CSV) [file pone.0212167.s001.csv]

id	age	gender	marital_status	children	handedness	professorship	habilitation	age_end_habilitation	publications_total_first_last	l2d_R1	l4d_R1	r2d_R1	r4d_R1	l2d_R2	l4d_R2	r2d_R2	r4d_R2	l2d_R3	l4d_R3	r2d_R3	r4d_R3
1	36	1	2	1	NA	0	1	34	20	469.05	492	477.583333333333	493.266666666667	473.583333333333	500.383333333333	486.216666666667	506.95	468.766666666667	491.4	476.083333333333	501.25
2	38	0	0	1	NA	0	0	NA	3	394.05	395.866666666667	398.05	407.2	400.6	414.25	406.15	415.883333333333	395.333333333333	412.2	402.166666666667	409.566666666667
3	52	1	2	0	1	0	1	38	37	509.8	518.833333333333	491.016666666667	514.616666666667	506.433333333333	536.65	500.933333333333	522.833333333333	509.783333333333	530.083333333333	493.616666666667	517.1
4	43	1	2	2	NA	1	1	38	20	890.116666666667	928.45	891.716666666667	941.9	898.216666666667	956.166666666667	905.5	959.833333333333	891.6	945.333333333333	904.083333333333	941.15
5	42	0	0	0	1	0	1	35	5	916.45	948.65	904.166666666667	943.483333333333	902.55	977.1	903.85	949.45	896.683333333333	959.15	903	951.05
6	47	1	2	2	1	0	1	43	13	937.8	930.183333333333	924.566666666667	964.983333333333	946.45	943.7	936.716666666667	983.416666666667	941.216666666667	938.816666666667	931.866666666667	971.6
7	48	0	2	2	1	2	1	38	15	847.7	888.866666666667	874.95	926.516666666667	850.366666666667	910.533333333333	909.833333333333	942.416666666667	848.433333333333	904.716666666667	858.966666666667	934.7
8	57	1	2	2	1	2	1	39	25	888.1	952.3	920.866666666667	935.283333333333	890.55	952.433333333333	931.316666666667	957.6	886.966666666667	949.133333333333	929.333333333333	956.95
9	60	1	2	3	1	1	1	40	55	886.55	919.183333333333	869.883333333333	890.033333333333	928.783333333333	937.716666666667	883.166666666667	897.533333333333	884.516666666667	934.366666666667	877.716666666667	900.866666666667
10	37	1	0	0	1	1	1	32	23	911.1	975.5	904.35	976.6	919.383333333333	982.55	905.983333333333	981.183333333333	904.466666666667	972.35	899.683333333333	984.183333333333
11	43	1	2	2	1	0	0	NA	14	911.2	948.583333333333	913.333333333333	930.633333333333	908.133333333333	965.383333333333	931.2	951.6	898.933333333333	955.683333333333	916.716666666667	943.8
12	49	1	2	3	1	1	1	36	43	449.466666666667	467.783333333333	454.433333333333	468.25	462.05	477.5	460.5	481.233333333333	449.5	473.666666666667	454.083333333333	478.233333333333
13	48	1	2	2	0	1	1	39	11	443.333333333333	467.45	427.716666666667	447.9	443.316666666667	475.733333333333	430.866666666667	460.316666666667	439.333333333333	468.766666666667	426.516666666667	451.3
14	40	1	2	3	1	2	1	33	20	447.933333333333	459.75	432.6	466.266666666667	451.9	468.816666666667	438.9	469.183333333333	448.7	463.966666666667	434.966666666667	469.233333333333
15	43	1	1	1	0	0	1	42	9	494.483333333333	473.733333333333	487.15	471.766666666667	518.616666666667	485.033333333333	503.616666666667	482.816666666667	485.833333333333	481.033333333333	488.533333333333	481.283333333333
16	46	1	2	1	1	0	1	46	13	438.833333333333	458.666666666667	429.983333333333	455.516666666667	438.133333333333	462.183333333333	454.45	471.15	443.683333333333	458.066666666667	426.333333333333	457.283333333333
17	59	1	2	2	1	2	1	34	14	435.4	448.416666666667	433.016666666667	448.266666666667	439.983333333333	460.733333333333	442.633333333333	456.45	441.133333333333	452.616666666667	437.533333333333	454.533333333333
18	48	1	0	0	1	2	1	41	21	434.85	442.2	443.416666666667	450.45	431.233333333333	451.516666666667	454.183333333333	463	430.55	444.316666666667	448.083333333333	459.916666666667
19	48	1	2	2	1	2	1	45	36	441.25	470.216666666667	455.183333333333	465.166666666667	443.7	474.7	461.15	470.933333333333	445.5	470.183333333333	460.116666666667	468.983333333333
20	48	1	2	2	1	1	1	34	120	455.483333333333	462.533333333333	457.1	460.933333333333	456.733333333333	464.766666666667	465.433333333333	469.1	455.916666666667	459.283333333333	457.5	467.383333333333
21	33	1	2	2	NA	0	0	NA	2	440.9	464.533333333333	443.516666666667	469.566666666667	444.183333333333	471.65	448.9	478.783333333333	443.483333333333	472.316666666667	445.816666666667	477.533333333333
22	42	1	2	3	0	0	1	38	14	449.35	466.1	454.233333333333	469.766666666667	445.533333333333	477.666666666667	458.283333333333	483.883333333333	447.75	465.2	458.533333333333	483.116666666667
23	42	1	2	2	1	0	1	46	3	477.583333333333	494.466666666667	475.516666666667	481.45	487.733333333333	499.75	483.683333333333	489.6	480.42	498.55	480.916666666667	486.566666666667
24	39	1	2	1	1	0	1	NA	6	466.766666666667	477.2	481.183333333333	494.9	467.233333333333	484.466666666667	485.716666666667	500.966666666667	463.75	478.016666666667	486.2	499.65
25	47	1	0	0	1	0	0	NA	2	427.616666666667	471.216666666667	431.366666666667	469.616666666667	423.766666666667	473.516666666667	426.9	480.666666666667	420.166666666667	468.85	423.7	474.383333333333
26	48	1	2	2	1	1	1	36	70	481.433333333333	502.1	480.7	495.616666666667	482.233333333333	501.816666666667	486.816666666667	497.65	479.95	495.433333333333	482.85	495.466666666667
27	37	1	2	2	1	1	1	36	20	460.083333333333	490.816666666667	460.166666666667	502.266666666667	460	491.966666666667	464.35	502.983333333333	457.85	493.05	464	502.033333333333
28	56	0	2	0	1	2	1	41	67	435.066666666667	453.55	446	459.55	437.666666666667	458.616666666667	449.2	468	432	455.983333333333	444.816666666667	460.166666666667
29	39	1	1	1	0	0	1	38	13	427.4	450.016666666667	424.4	435.766666666667	431.283333333333	454.666666666667	432.883333333333	439.95	429.55	447.016666666667	431.166666666667	438.7
30	55	1	2	3	1	1	1	39	40	506.6	543.383333333333	506.983333333333	537.683333333333	508.8	548.95	518.033333333333	541.2	506.816666666667	547.583333333333	513.433333333333	540.366666666667
31	50	1	2	3	1	2	1	37	40	975.3	1002.98333333333	928.55	987.116666666667	965.65	1010.31666666667	939.883333333333	987.933333333333	962.15	1003.75	931.7	984.066666666667
32	42	0	2	1	0	2	1	35	17	813.766666666667	818.983333333333	795.9	801.583333333333	817.933333333333	819.85	797.916666666667	823.133333333333	817.75	817.333333333333	789.65	817.15
33	47	0	0	0	1	1	1	35	60	837.6	815.283333333333	837.983333333333	859.033333333333	841.683333333333	833.083333333333	852.466666666667	860.733333333333	840.883333333333	834.016666666667	845.083333333333	857.35
34	38	0	0	0	1	0	1	35	18	856.533333333333	874.016666666667	874.8	879.216666666667	863.95	871.533333333333	878.666666666667	883.416666666667	861.016666666667	870.616666666667	874.033333333333	880.666666666667
35	62	1	2	2	1	1	1	33	40	935.55	979.783333333333	958.85	987.233333333333	941.4	990.75	950.483333333333	985.25	939.033333333333	975.1	947.8	979.683333333333
36	35	0	2	0	1	0	1	33	14	1015.35	1073.33333333333	1042.21666666667	1081.95	1028.95	1074.53333333333	1055.33333333333	1089.85	1020.9	1078.55	1040.51666666667	1078.13333333333
37	37	1	0	0	1	0	1	39	8	814.266666666667	836.75	813.95	852.966666666667	815.866666666667	841.2	827.333333333333	858.8	816.9	841.233333333333	821.916666666667	850.733333333333
38	37	1	2	2	1	0	0	NA	0	859.8	885.433333333333	870.6	884.6	864.916666666667	901.383333333333	877.366666666667	898.4	860.466666666667	892.316666666667	870.683333333333	891.116666666667
39	35	0	0	0	1	0	1	37	4	808.05	878.95	831.516666666667	890.433333333333	817.033	893.033333333333	832.7	890.066666666667	810.783333333333	885.816666666667	826.266666666667	881.366666666667
40	47	1	2	3	1	0	1	43	8	982.35	1014.03333333333	991.066666666667	1024.6	987.083333333333	1018.3	1000.38333333333	1026.73333333333	982.983333333333	1011.18333333333	996.116666666667	1018.35
41	45	1	2	2	1	1	1	36	55	902.916666666667	923.183333333333	904.966666666667	920.083333333333	912.716666666667	931.116666666667	907.25	927.433333333333	907.933333333333	927.033333333333	907.383333333333	926.9
42	40	1	2	2	0	2	1	35	17	892	909.716666666667	864.65	868.8	891.183333333333	920.583333333333	879.4	896.2	887.816666666667	912.016666666667	876.416666666667	895.95
43	38	1	2	0	1	1	1	34	7	833.866666666667	865.083333333333	859.9	905.2	833.4	892.916666666667	859.6	905.883333333333	826.966666666667	889.816666666667	857.533333333333	905.633333333333
44	37	1	2	2	1	0	0	NA	3	907.116666666667	934.783333333333	933.25	969.283333333333	910.4	951.35	938.85	974.783333333333	920.166666666667	947.45	931.716666666667	966.833333333333
45	54	1	2	2	1	1	1	35	15	854.433333333334	868.616666666667	863.333333333333	875.183333333333	868.733333333333	869.666666666667	875.5	864.95	865.833333333333	872.733333333333	872.266666666667	880.866666666667
46	37	1	2	1	1	0	1	39	14	933.5	989.666666666667	932.316666666667	979.05	936.966666666667	992.516666666667	943.6	976.6	934.933333333333	985	936.533333333333	978.6
47	41	1	2	1	1	0	1	NA	6	885.85	883.033333333333	909.883333333333	937.233333333333	891.85	902.583333333333	912.583333333333	932.083333333333	887.716666666667	897.783333333333	910.65	929.783333333333
48	45	1	2	0	1	0	1	42	16	850.916666666667	866.933333333333	859.95	877.516666666667	857.216666666667	890.116666666667	864.7	872.35	860.083333333333	885.316666666667	859.366666666667	872.066666666667
49	34	1	2	1	1	0	1	34	10	882.1	903.5	885.983333333333	912.45	876.2	911.066666666667	885.933333333333	912.033333333333	876.033333333333	906.05	882.1	911.333333333333
50	48	1	2	1	1	2	1	40	30	910.566666666667	894.966666666667	910.983333333333	903.816666666667	912.6	910.366666666667	920.316666666667	902.433333333333	917.983333333333	902.683333333333	915.116666666667	901.633333333333
51	42	0	0	0	1	0	1	37	11	831.75	854.15	841.983333333333	865.85	834.166666666667	860.4	842.833333333333	865.166666666667	835.716666666667	859.533333333333	843.466666666667	872.183333333333
52	40	1	2	2	1	1	1	39	10	846.083333333333	936.05	849.05	932.533333333333	920.183333333333	947.783333333333	866.633333333333	936.85	851.4	945.283333333333	856.483333333333	938.4
53	39	1	2	1	1	1	1	35	4	821.666666666667	806.55	847.666666666667	823.083333333333	832.05	812.6	858.1	833.833333333333	826.466666666667	813.516666666667	859.8	824.5
54	51	1	2	0	1	0	1	38	25	885.55	904.883333333333	894.85	899.3	897.333	914.45	900.45	892.033333333333	892.766666666667	915.983333333333	896.65	896.8
55	47	1	2	1	1	1	1	37	75	997.966666666667	1038.71666666667	959.4	1054.58333333333	971	1040.18333333333	976.183333333333	1059.01666666667	968.7	1035.43333333333	967.15	1059.16666666667
56	36	1	2	0	1	0	1	35	7	850.083333333333	878.066666666667	860.05	876.85	855.116666666667	887.683333333333	864.666666666667	873.416666666667	854.033333333333	875.48	863.666666666667	873.383333333333
57	59	1	1	1	1	2	1	39	15	912	921.116666666667	915.083333333333	929.133333333333	919.316666666667	921.366666666667	902.116666666667	938.616666666667	913.866666666667	912.916666666667	893	936.566666666667
58	38	1	2	3	1	0	1	37	14	946.65	918.783333333333	929.5	937.55	951.316666666667	923.483333333333	938.216666666667	938.616666666667	950.533333333333	920.216666666667	929.85	939.783333333333
59	49	1	2	1	1	2	1	43	18	946.683333333333	977.333333333333	957.966666666667	977.433333333333	950.366666666667	984.333333333333	963.7	971.883333333333	953.533333333333	973.7	963	969.383333333333
60	54	1	2	3	1	0	1	45	7	820.166666666667	845.483333333333	809.4	872.55	821.9	855.216666666667	808.266666666667	889.116666666667	828.666666666667	856.966666666667	809.516666666667	882.733333333333
61	36	1	2	0	1	0	1	38	7	920.666666666667	987.866666666667	931.516666666667	965.133333333333	958.533333333333	994.75	965.116666666667	967.4	923.2	987.683333333333	931.283333333333	964.35
62	30	0	0	0	1	0	0	NA	0	798.966666666667	810.683333333333	804.433333333333	820.233333333333	807.95	826.033333333333	812.65	842.366666666667	808.633333333333	819.4	808.166666666667	838.383333333333
63	47	1	2	2	0	1	1	37	28	973.3	977.8	961.933333333333	980.616666666667	955.683333333333	993.416666666667	974.133333333333	979.433333333333	960.366666666667	985.8	961.35	980.233333333333
64	34	0	0	0	1	0	1	36	5	882.116666666667	920.35	895.916666666667	932.85	873.133333333333	931.95	885.966666666667	935.366666666667	875.533333333333	931.933333333333	885.483333333333	929.683333333333
65	51	1	2	3	1	0	0	NA	0	917.75	946.916666666667	906.6	936.983333333333	924.283333333333	949.366666666667	882.916666666667	940.25	918.766666666667	944.95	892.483333333333	942.633333333333
66	37	1	2	1	0	0	0	NA	1	925.6	915.8	921.116666666667	929.55	916.933333333333	930.883333333333	920.016666666667	925.733333333333	917.183333333333	927.15	913.233333333333	925.166666666667
67	36	0	2	2	1	0	1	40	5	848.6	876.083333333333	848.416666666667	856.966666666667	853.233333333333	885.083333333333	848.833333333333	872.8	848.883333333333	885.85	849.283333333333	866.75
68	31	0	0	0	1	0	0	NA	1	854.9	849.866666666667	859.85	853.2	857.1	851.233333333333	856.933333333333	849.366666666667	858.366666666667	855.416666666667	860.35	846.666666666667
69	33	0	0	0	1	0	0	NA	0	929.033333333333	957.666666666667	953.383333333333	980.9	924.416666666667	971.183333333333	952.516666666667	966.066666666667	926.283333333333	966.816666666667	951.366666666667	968.383333333333
70	32	0	0	0	1	0	1	31	25	802.75	797.866666666667	807.1	805.9	803.566666666667	803.583333333333	809.316666666667	814.733333333333	801.183333333333	799.616666666667	809.066666666667	816.616666666667
71	48	1	2	1	1	1	1	45	22	933.75	952.966666666667	915.3	978.733333333333	928.383333333333	955.183333333333	909.566666666667	986	929.45	955.033333333333	917.266666666667	988.233333333333
72	41	1	2	2	2	0	0	NA	4	903.783333333333	930.9	899.883333333333	934.916666666667	900.2	949.616666666667	903.966666666667	935.2	903.283333333333	947.05	902.916666666667	936.116666666667
73	38	1	2	2	1	0	0	NA	5	928.933333333333	970.45	912.016666666667	971.366666666667	943.1	988.316666666667	911.883333333333	970.466666666667	933.45	984.833333333333	912.833333333333	972.133333333333
74	34	1	2	1	1	0	1	34	14	926.183333333333	1016.55	936.066666666667	1020.3	923.5	1031.8	943.933333333333	1035.68333333333	926.15	1030.98333333333	933.266666666667	1031.4
75	40	1	2	2	1	0	1	38	10	857.083333333333	881.783333333333	844.616666666667	914.45	861	884	947.7	911.583333333333	861.133333333333	880.066666666667	846.316666666667	912.333333333333
76	27	1	0	0	1	0	0	NA	0	916.233333333333	998.483333333333	943.933333333333	1018.28333333333	900.5	1000.41666666667	939.983333333333	1017.41666666667	908.466666666667	1002.5	944.716666666667	1019.08333333333
77	29	1	0	0	1	0	0	NA	1	866.283333333333	870.616666666667	846.016666666667	907.15	859.633333333333	885.533333333333	842.266666666667	915.016666666667	860.483333333333	882.583333333333	840.65	908.033333333333
78	33	1	1	1	1	0	0	NA	2	909.216666666667	977.3	903.916666666667	988.283333333333	911.9	981.466666666667	898.45	996.716666666667	910.35	987.416666666667	897.583333333333	996.416666666667
79	47	1	2	2	1	0	0	NA	4	897.7	932.366666666667	912.666666666667	938.383333333334	893.6	939.683333333333	915.466666666667	943.2	890.766666666667	934.566666666667	905.266666666667	941.283333333333
80	31	0	2	0	1	0	0	NA	4	863.916666666667	868.15	849.233333333333	850.366666666667	867.983333333333	866.766666666667	860.05	862.85	861.533333333333	865.633333333333	853.35	856.233333333333
81	38	1	0	0	2	0	1	NA	5	886.75	880.35	895.75	885.333333333333	891.583333333333	885.95	910.383333333333	881.616666666667	885.866666666667	884.4	906.65	882.483333333333
82	55	1	2	2	1	1	1	41	65	894.416666666667	927.05	910.383333333333	914.4	962.316666666667	952.466666666667	955.366666666667	913.4	868.283333333333	913.983333333333	884.933333333333	911.116666666667
83	36	1	2	1	1	0	0	NA	2	950.35	955.15	948.433333333333	965.9	947.033333333333	982.7	950	962.65	949.85	981.783333333333	952.283333333333	969.233333333333
84	34	1	2	3	1	0	1	35	8	945.633333333333	973.216666666667	970.75	994.133333333333	943.7	976.366666666667	979.5	1003.71666666667	952.916666666667	974.183333333333	976.466666666667	1006.91666666667
85	51	0	2	1	1	0	0	NA	8	828.35	890.366666666667	848.216666666667	895.816666666667	827.65	895.833333333333	849.683333333333	895.75	826.4	891.416666666667	847.466666666667	894.133333333333
86	39	0	0	0	1	0	0	NA	0	832.033333333333	887.566666666667	805.3	884.316666666667	831.2	892.066666666667	811.483333333333	881.75	829.133333333333	889.7	810.25	882.75
87	36	1	2	1	1	0	0	NA	1	881.883333333333	929.616666666667	877.016666666667	964.083333333333	876.4	935.783333333333	877.533333333333	965.516666666667	881.016666666667	933.316666666667	873.7	963.6
88	27	1	0	0	1	0	1	NA	1	870.65	914.133333333333	889.966666666667	914.5	873.75	917.7	899.533333333333	917.616666666667	874.566666666667	912.216666666667	894.55	915.466666666667
89	26	1	2	0	1	0	0	NA	0	991.516666666667	1003.8	969.216666666667	1007.55	939.916666666667	1011.68333333333	939.65	1008.43333333333	951.85	1005.2	941.016666666667	1007.18333333333
90	31	1	2	0	1	0	1	32	7	837.416666666667	869.45	852.15	854.766666666667	842.25	873.666666666667	859.883333333333	862.15	847.35	869.233333333333	862.4	864.45
91	50	0	1	0	1	0	0	NA	0	821.5	908.966666666667	825.516666666667	899.333333333333	830.3	919.783333333333	826.15	912.233333333333	829.5	911.8	823.35	912.316666666667
92	44	1	2	1	1	0	0	NA	7	921.616666666667	941.533333333333	902.05	935.233333333333	915.133333333333	953.133333333333	896.366666666667	950.966666666667	913.15	949.116666666667	900.283333333333	957.466666666667
93	36	1	2	0	1	0	1	40	4	839.933333333333	945.833333333333	859.333333333333	959.566666666667	840.25	955.8	861.883333333333	981.933333333333	841.983333333333	959.133333333333	862.316666666667	981.616666666667
94	35	1	0	2	1	0	1	38	2	950.533333333333	922.516666666667	947.45	946.5	961.6	941.683333333333	950.7	955.083333333333	960.733333333333	937.733333333333	950.716666666667	960.233333333333
95	35	0	0	1	1	0	0	NA	1	885.916666666667	885.316666666667	889.666666666667	894.1	856.566666666667	888.333333333333	862.083333333333	894.85	854.9	887.566666666667	862.15	894.05
96	48	1	2	1	1	0	0	NA	8	974.166666666667	998.333333333333	953.383333333333	1001.11666666667	974.783333333333	978.5	940.95	1004.96666666667	974.533333333333	982.6	945.866666666667	1008.16666666667
97	36	1	2	0	2	0	0	NA	2	928.716666666667	964.883333333333	864.833333333333	948.333333333333	926.966666666667	969.233333333333	870.383333333333	961.116666666667	935.15	970.583333333333	875.016666666667	959.683333333333
98	31	1	0	0	1	0	1	32	8	926.783333333333	955.233333333333	944.4	964.7	907.533333333333	965.683333333333	937.6	971.466666666667	917.166666666667	973.816666666667	944.15	972.1
99	33	1	0	0	0	0	0	NA	0	840.783333333333	911.833333333333	823.916666666667	910.15	828.566666666667	916.683333333333	810.616666666667	906.716666666667	829.483333333333	925.433333333333	820.9	908.566666666667
100	50	1	2	0	1	0	0	NA	0	900.5	978.216666666667	916.116666666667	968.966666666667	892.866666666667	977.966666666667	919.55	971.766666666667	890.833333333333	982.95	921.316666666667	970.283333333333
101	40	1	2	3	2	0	1	41	17	822.033333333333	913.616666666667	840.633333333333	925.2	829.3	914.883333333333	841.916666666667	921.233333333333	830.066666666667	915.75	837.616666666667	920.516666666667
102	34	0	2	0	1	0	0	NA	3	835.366666666667	856.15	848.466666666667	875.1	829.066666666667	859.15	846.433333333333	870.5	832.4	866.266666666667	843.7	868.233333333333
103	49	1	2	2	1	0	1	51	4	889.75	880.533333333333	893.516666666667	926	891.933333333333	887.483333333333	892.933333333333	901.133333333333	890.016666666667	886.716666666667	892.766666666667	902.633333333333
104	49	0	2	0	1	0	0	NA	2	825.983333333333	864.833333333333	822.05	862.6	816.933333333333	874.833333333333	820.8	861.316666666667	818.333333333333	879.383333333333	819.216666666667	860.083333333333
105	35	1	2	0	1	0	1	37	6	945.616666666667	1011.08333333333	944.65	1016.75	946.85	1013.38333333333	947.25	1016.53333333333	942.55	1005.28333333333	944.666666666667	1013.85
106	44	1	2	3	1	0	0	NA	1	839.816666666667	904.85	856.566666666667	915.766666666667	845.383333333334	915.5	864.433333333333	916.95	837.916666666667	913.016666666667	864.083333333333	914.366666666667
107	34	1	0	0	1	0	0	NA	1	948.383333333333	967.016666666667	944.033333333333	964.483333333333	946.433333333333	969.166666666667	947.133333333333	979.8	942.783333333333	961.816666666667	950.133333333333	974.033333333333
108	45	0	2	2	1	0	0	NA	0	872.766666666667	950.916666666667	868.266666666667	930.566666666667	873.633333333333	968.483333333333	875.45	940.533333333333	874.433333333333	956.116666666667	870.266666666667	932.866666666667
109	54	1	2	2	1	0	0	NA	4	880.183333333333	890.983333333333	744.883333333333	878	877.133333333333	895.883333333333	877.816666666667	878.45	874.966666666667	895.733333333333	879.2	883.316666666667
110	33	0	0	0	1	0	1	33	4	736.416666666667	774.366666666667	727.133333333333	777.583333333333	729.866666666667	786.483333333333	724.933333333333	784.716666666667	726.966666666667	774.966666666667	714.766666666667	776.85
111	44	1	0	0	1	0	0	NA	1	915.316666666667	931.966666666667	922.233333333333	933.216666666667	897.983333333333	921.55	914.583333333333	936.883333333333	901.783333333333	919.733333333333	919.183333333333	928.75
112	35	0	0	0	1	0	1	NA	2	763.033333333333	793.183333333333	753.45	782.483333333333	755.383333333333	796.75	758.133333333333	786.933333333333	747.3	788.183333333333	748.6	781.316666666667
113	41	0	0	0	1	0	0	NA	0	876.45	932.716666666667	878.716666666667	911.25	869.633333333333	932.566666666667	877.083333333333	924.666666666667	868.833333333333	927.75	877.166666666667	925.9
114	40	0	0	0	1	0	0	NA	0	811.416666666667	859.1	801.666666666667	864.05	799.916666666667	860.166666666667	791.033333333333	873.816666666667	794.4	852.4	776.866666666667	866.866666666667
115	31	0	0	0	1	0	1	NA	4	835.666666666667	854.916666666667	853.55	858.583333333333	832.4	864.633333333333	858.483333333333	867.216666666667	830.866666666667	862.666666666667	858.433333333333	861.866666666667
116	36	1	0	1	1	0	0	NA	0	987.616666666667	1002.48333333333	982.783333333333	1001.7	971.45	1000.66666666667	990.583333333333	1006.83333333333	969.35	993.533333333333	984.916666666667	1001.83333333333
117	30	0	0	0	1	0	0	NA	1	838.4	847.066666666667	856.2	862.983333333333	843.216666666667	853.016666666667	866.05	858.766666666667	840.883333333333	848.716666666667	858.9	858.533333333333
118	57	1	2	2	2	0	0	NA	22	915.25	965.416666666667	913.866666666667	972.383333333333	909.666666666667	962.883333333333	920.9	973.083333333333	907.533333333333	960.183333333333	911.4	975.166666666667
119	40	1	0	0	1	0	1	NA	3	953.95	970.966666666667	921.316666666667	953.816666666667	950.4	970.666666666667	901.083333333333	930.9	950.2	971.466666666667	897.783333333333	953.483333333333
120	39	1	2	1	1	0	0	NA	1	911.85	922.033333333333	889.983333333333	921.733333333333	907.6	924.616666666667	873.2	919.55	906.8	918.45	872.966666666667	913.05
121	45	0	2	3	1	0	0	NA	1	875.133333333333	883.933333333333	863.016666666667	868.183333333333	863.55	880.1	862.633333333333	870.233333333333	861.65	876.233333333333	859.866666666667	863.683333333333
122	42	0	0	0	1	0	0	NA	0	807.933333333333	832.333333333333	824.683333333333	834.1	806.133333333333	832.466666666667	864.15	835.616666666667	832.416666666667	829.75	858.2	830
123	37	0	2	2	1	0	0	NA	0	855.9	853.85	843.633333333333	835.216666666667	841.233333333333	852.833333333333	842.133333333333	826.25	845.483333333333	844.316666666667	832.116666666666	820.566666666667
124	39	0	2	0	1	0	0	NA	0	873.983333333333	861.833333333333	884.633333333333	878.566666666667	861.15	858.516666666667	877.216666666667	874.483333333333	860.816666666667	842.366666666667	870.816666666667	866.3
125	31	1	2	1	1	0	0	NA	0	987.116666666667	978.183333333333	975.85	978.233333333333	986.366666666667	989.933333333333	966.233333333333	987.9	977.2	981.716666666667	958.066666666667	989.183333333333
126	31	1	0	0	1	0	0	NA	1	874.483333333333	945.216666666667	882.833333333333	943.8	879.866666666666	944.283333333333	887.8	925.2	880.15	937.133333333333	884.866666666667	931.866666666667
127	26	1	0	0	1	0	0	NA	0	871.466666666667	894.133333333333	856.033333333333	881.95	863.466666666667	893.133333333333	860.466666666667	890.7	870.316666666667	894.45	860.066666666667	885.45
128	45	1	0	0	1	0	1	49	8	876.05	923.466666666667	893.35	916.033333333333	873.55	930.65	891.516666666667	917.783333333333	868.816666666667	920.35	884.783333333333	918.3
129	37	1	2	2	1	0	1	33	15	898.233333333333	963.416666666667	894.533333333333	965.666666666667	898.9	969.283333333333	898.95	961.3	898.866666666667	960.633333333333	895.983333333333	970.316666666667
130	37	1	2	3	1	0	0	NA	0	882.916666666667	924.983333333333	913.516666666667	974.683333333333	880.816666666667	932.016666666667	914.583333333333	977.316666666667	876.733333333333	924.716666666667	908.433333333333	970.033333333333
131	31	1	2	0	2	0	0	NA	0	926.5	936.733333333333	891.883333333333	913.916666666667	924.816666666667	944.333333333333	884.383333333333	918.666666666667	926.516666666667	932.466666666667	885.366666666667	921.766666666667
132	31	0	2	0	1	0	0	NA	1	844.883333333333	836.616666666667	857.4	836.583333333333	848.416666666667	863.5	858.883333333334	842.283333333333	856.95	849.666666666667	849.55	840.333333333333
133	33	1	2	2	1	0	0	NA	1	866.166666666667	940.8	880.65	938.483333333333	880.566666666667	935.716666666667	887.433333333333	929.85	862.266666666667	928.366666666667	872.966666666667	925.966666666667
134	31	1	0	0	1	0	1	32	9	934.55	967.716666666667	930.4	976.95	941.083333333333	968.15	928.766666666667	968.566666666667	936.25	961.916666666667	920.716666666667	963.6
135	55	1	2	1	1	1	1	38	38	800.066666666667	852.783333333333	797.516666666667	860.916666666667	801.783333333333	860.666666666667	791.9	862.833333333333	800.366666666667	842.666666666667	790.8	859.45
136	52	1	2	3	1	2	1	42	40	916.916666666667	978.733333333333	909.7	969.733333333333	922.766666666667	980.816666666667	898.866666666667	982.15	904.716666666667	972.3	893.5	975.883333333333
137	38	1	1	0	1	0	1	NA	3	866.433333333333	925.233333333333	873.25	927.066666666667	864.75	929.183333333333	874.883333333333	915.7	858.25	919.6	865.166666666667	907.733333333333
138	52	1	2	3	1	0	0	NA	0	893.183333333333	935.533333333333	894.516666666667	943	898.266666666667	953.566666666667	901.05	944.633333333333	892.033333333333	939.316666666667	892.1	937.55
139	43	1	2	3	1	0	0	NA	0	461	483.3	458.566666666667	472.116666666667	459.05	484.183333333333	457.166666666667	472.366666666667	458.283333333333	481.35	455.783333333333	470.616666666667
140	33	0	2	1	1	0	0	NA	2	369.966666666667	390.55	380.866666666667	396.9	368.4	392.3	382.733333333333	399.45	368.133333333333	394.583333333333	382.5	401.666666666667
141	31	0	2	0	1	0	0	NA	0	411.216666666667	433.2	419.75	429.966666666667	410.65	433.35	416.833333333333	430.316666666667	407.783333333333	424.516666666667	415.966666666667	428.85
142	34	0	0	0	1	0	0	NA	0	425.65	424.2	427.866666666667	418.9	419.866666666667	427.533333333333	431.45	422.2	418.116666666667	421.65	423.516666666667	417.983333333333
143	61	1	2	2	1	2	1	41	25	444.066666666667	522.416666666667	462.916666666667	524.866666666667	440.916666666667	521.766666666667	459.8	528.95	437.233333333333	517.216666666667	459.1	527.15
144	33	1	0	0	1	0	0	NA	4	485.133333333333	505.85	490.666666666667	518.016666666667	482.25	506.566666666667	490.45	515.4	478.066666666667	500.8	486.366666666667	508.1
145	29	0	2	0	1	0	0	NA	3	421.883333333333	421.45	424.716666666667	431.916666666667	425.983333333333	420.3	423.416666666667	436.233333333333	419.75	418.916666666667	421.9	430.4
146	32	1	2	1	1	0	1	32	8	465.133333333333	464.05	453.066666666667	456.216666666667	463.8	464.633333333333	443.2	455.733333333333	460.533333333333	460.016666666667	442.966666666667	458.5
147	32	1	0	0	1	0	0	NA	2	434.05	456.433333333333	435.1	456.716666666667	433.45	457.816666666667	437.066666666667	454.5	433.666666666667	453.516666666667	433.433333333333	452.45
148	33	1	0	0	1	0	0	NA	2	467.416666666667	468.05	453.95	453.866666666667	465.25	464.933333333333	449.483333333333	455.616666666667	461.616666666667	466.383333333333	447.35	455.633333333333
149	46	0	2	3	1	0	0	NA	1	419.316666666667	437.3	406.616666666667	436.55	422.283333333333	440.85	404.216666666667	436.483333333333	418.566666666667	434.4	403.05	435.7
150	36	0	0	0	1	2	1	35	18	427.016666666667	436.333333333333	435.1	441.216666666667	425.083333333333	437	420.783333333333	441.35	420.85	430.033333333333	418.55	438.833333333333
151	54	1	2	1	1	1	1	36	23	459.583333333333	490.65	463.133333333333	481.716666666667	432.45	416.566666666667	466	480.783333333333	455.316666666667	486.233333333333	463.2	478.766666666667
152	47	0	0	0	1	0	1	48	8	412.05	432.65	410.766666666667	435.783333333333	413.2	429.366666666667	432.266666666667	409.333333333333	405.766666666667	429.25	408.866666666667	428.983333333333
153	41	1	0	0	1	0	1	38	17	454.766666666667	483.616666666667	449.433333333333	483.366666666667	450.783333333333	486.516666666667	443.1	486.9	442.816666666667	481.116666666667	437.766666666667	482.4
154	35	1	0	0	0	0	0	NA	2	398.116666666667	409.3	409.3	417.483333333333	398.083333333333	413.183333333333	408.583333333333	417.233333333333	393.166666666667	410.066666666667	406.383333333333	413.75
155	41	1	2	3	1	0	1	41	8	434.15	468.116666666667	442.05	465.283333333333	434.85	468.35	438.883333333333	469.15	434.166666666667	467.183333333333	435.9	463.583333333333
156	36	1	2	1	1	0	0	NA	1	464.016666666667	481.95	454.066666666667	489.133333333333	454.533333333333	479.183333333333	453.716666666667	489.883333333333	450.7	477.716666666667	451.7	486.25
157	31	1	0	0	1	0	0	NA	2	425.366666666667	453.483333333333	432.966666666667	462.366666666667	425.066666666667	449.9	439.8	463.033333333333	422.8	448.133333333333	432.583333333333	462.1
158	31	0	2	0	1	0	0	NA	4	408.05	404.033333333333	414.2	421.6	408.933333333333	401.45	413.033333333333	421.716666666667	403.983333333333	400.983333333333	410.316666666667	417.516666666667
159	55	1	1	2	1	0	0	NA	50	472.966666666667	499.166666666667	471.6	493.833333333333	463.883333333333	500.983333333333	472.95	496.35	462.883333333333	494.416666666667	465.883333333333	491.666666666667
160	59	1	2	2	0	0	0	NA	20	475.783333333333	505.7	476.4	495.3	474.3	507.383333333333	485.283333333333	491.266666666667	469.116666666667	503.883333333333	472.95	488.866666666667
161	51	1	2	0	1	0	0	NA	8	455.65	445.333333333333	436.8	426.033333333333	458.383333333333	447.783333333333	437.016666666667	422.716666666667	452.316666666667	442.383333333333	432.216666666667	420.016666666667
162	44	1	2	3	2	2	1	35	12	467.133333333333	463.15	453.783333333333	474.116666666667	466.4	480.816666666667	458.366666666667	476.016666666667	462.35	462.5	451.916666666667	474.25
163	38	1	2	2	1	0	0	NA	0	499.516666666667	519.85	498.216666666667	520.466666666667	497.05	517.733333333333	500.116666666667	514.466666666667	495.633333333333	518.016666666667	499.316666666667	514.316666666667
164	55	0	2	2	1	0	0	NA	5	397.266666666667	422.766666666667	393.95	424.833333333333	397.583333333333	418.066666666667	392.25	421.633333333333	394.833333333333	421.333333333333	392.333333333333	421.7
165	37	1	0	0	0	0	1	35	12	439.466666666667	458.683333333333	440.183333333333	460.116666666667	437.066666666667	457.85	437.683333333333	456.183333333333	435.716666666667	455.1	441.1	454.816666666667
166	38	0	2	2	0	0	1	37	6	425.666666666667	438.85	429	444.366666666667	428.816666666667	442.033333333333	430.5	440.366666666667	419.05	437.483333333333	427.883333333333	445.1
167	41	0	2	2	1	0	0	NA	2	417.883333333333	417.65	418.683333333333	417.7	418.533333333333	415.166666666667	419.083333333333	416.5	410.133333333333	414.35	414.9	417.05
168	35	0	0	0	1	0	0	NA	0	424.533333333333	419.45	420.316666666667	416.25	426.683333333333	423.25	424.416666666667	418.333333333333	421.533333333333	419.183333333333	416.066666666667	415.833333333333
169	45	1	2	2	1	2	1	36	37	498.583333333333	508.066666666667	493.616666666667	497.15	499.766666666667	506.983333333333	499.866666666667	491.6	490.383333333333	503.933333333333	496.15	492.216666666667
170	35	1	0	0	1	0	0	NA	0	431.383333333333	436.25	444.616666666667	444.9	431.066666666667	438.65	452.283333333333	445.15	427.35	436.5	444.566666666667	441.25
171	34	1	2	2	1	0	1	36	14	479.016666666667	501.383333333333	471.4	500.25	475.483333333333	503.3	473.5	509.333333333333	473.216666666667	489.7	463.716666666667	505.516666666667
172	45	1	0	2	1	0	0	NA	1	457.416666666667	478.266666666667	455.383333333333	481.816666666667	458.6	481.3	455.833333333333	478.533333333333	452.6	477.516666666667	452.266666666667	478.233333333333
173	40	1	2	2	1	0	0	NA	1	463.15	469.45	460.45	464.133333333333	465.45	467.2	460.1	462.6	460.916666666667	466.55	454.05	390.816666666667
174	41	1	2	3	1	0	0	NA	5	487.416666666667	497.95	485.983333333333	503.783333333333	486.05	501.216666666667	489.616666666667	501.983333333333	480.916666666667	497.866666666667	486.2	500.566666666667
175	45	0	2	1	1	0	0	NA	0	382.733333333333	396.083333333333	388.8	401.116666666667	380.016666666667	394.05	383.216666666667	403.383333333333	377.7	390.95	384.266666666667	400.716666666667
176	39	0	2	3	1	0	0	NA	0	418.95	413.9	418.616666666667	418.116666666667	419.866666666667	416.3	414.633333333333	417.45	415.133333333333	413.783333333333	414.016666666667	419.316666666667
177	48	0	2	3	1	0	0	NA	1	372.216666666667	393.866666666667	387.666666666667	416.65	367.933333333333	397.833333333333	389.05	416.816666666667	366.333333333333	398.166666666667	385.55	410.9
178	35	0	2	1	1	0	0	NA	0	447.6	457.55	431.933333333333	458.433333333333	450.683333333333	458.866666666667	434.416666666667	459.15	445.833333333333	455.183333333333	429.133333333333	454.466666666667
179	38	1	2	1	1	0	1	NA	4	416.016666666667	424.55	416.883333333333	430.316666666667	418.083333333333	424.833333333333	415.333333333333	430.35	415.066666666667	426	423.383333333333	432.616666666667
180	49	1	2	1	1	2	1	39	17	428.016666666667	461.033333333333	420.3	461.833333333333	430.916666666667	462.7	417.466666666667	462.466666666667	425.233333333333	459.566666666667	418.633333333333	453.483333333333
181	52	0	0	0	1	0	1	44	16	478.016666666667	493.683333333333	496.683333333333	510.883333333333	478.183333333333	494.466666666667	499.9	510.833333333333	476.65	494.166666666667	496.4	509.45
182	64	1	2	2	1	1	1	33	13	441.7	459.666666666667	441.533333333333	465.75	443.2	455.7	441.733333333333	465.333333333333	440.016666666667	454.166666666667	438.45	469.8
183	39	0	2	1	0	0	1	37	18	478.483333333333	462.2	463.216666666667	464.316666666667	476.366666666667	459.85	467.533333333333	469.1	472.15	459.466666666667	463.966666666667	468.083333333333
184	49	1	0	0	0	0	1	41	9	420.85	454.25	415.416666666667	441.8	413.433333333333	454.916666666667	412.05	443.683333333333	414.433333333333	452.266666666667	413.65	438.616666666667
185	37	1	0	0	1	1	1	36	13	473.616666666667	491.833333333333	458.616666666667	493.083333333333	470.633333333333	492.916666666667	469.733333333333	495.25	478.7	494.733333333333	468.816666666667	488.966666666667
186	45	0	0	0	1	2	1	37	48	432.433333333333	423.783333333333	427.266666666667	427.666666666667	422.933333333333	424.683333333333	420.45	422.733333333333	438.466666666667	426.133333333333	439.9	425.566666666667
187	43	1	2	0	0	0	1	41	10	433.333333333333	448.516666666667	437.85	444.766666666667	435.166666666667	445.783333333333	434.2	443.95	432.866666666667	448.466666666667	435.983333333333	443.033333333333
188	33	1	0	0	1	0	1	32	22	445.133333333333	450.35	441.2	457	445.866666666667	454.816666666667	442.683333333333	456.416666666667	444.666666666667	454.6	438.083333333333	455.133333333333
189	37	1	2	2	1	0	1	33	16	878.9	888.05	873.9	902.283333333333	877.816666666667	888.433333333333	872.766666666667	907.466666666667	876.15	885.983333333333	872.4	909.85
190	45	0	0	1	1	0	1	45	12	817.75	832.383333333333	825.466666666667	834.133333333333	812.466666666667	841.766666666667	834.116666666667	832.883333333333	811.883333333333	833.183333333333	825.533333333333	827.883333333333
191	29	0	0	0	1	0	0	NA	0	769.383333333333	763.516666666667	776.9	789.9	769.666666666667	771.983333333333	771.766666666667	786.466666666667	764.516666666667	760.283333333333	763.983333333333	786.083333333333
192	50	0	0	0	1	0	1	47	6	871.8	881.816666666667	875.316666666667	906.233333333333	871.466666666667	895.783333333333	879.7	905.683333333333	865.883333333333	887.683333333333	870.516666666667	899.016666666667
193	37	0	2	1	1	0	0	NA	0	800.266666666667	779.016666666667	791.633333333333	826.616666666667	802.683333333333	791.1	810.716666666667	824.783333333333	802.283333333333	792.25	801.166666666667	836.15
194	38	0	2	0	1	0	0	NA	0	805.533333333333	811.95	809.35	828.9	801.25	822.8	805.333333333333	825.65	802.35	812.75	799.716666666667	825.5
195	35	0	2	2	1	0	1	36	11	796.65	821.3	793.216666666667	834.516666666667	792.05	820.716666666667	803.883333333333	838.7	800.116666666667	818.333333333333	806.45	844.45
196	49	0	0	1	1	0	0	NA	0	882.966666666667	903.216666666667	864.016666666667	909.45	882.816666666667	919.233333333333	871	814.466666666667	878.2	909.133333333333	859.8	914.783333333333
197	30	0	0	0	1	0	0	NA	1	832.066666666667	884.583333333333	839.383333333333	918.25	841.6	888.75	833.616666666667	924.216666666667	834.15	871.25	828.85	912.5
198	35	0	2	0	1	0	1	34	9	809.466666666667	846.783333333333	816.366666666667	847.666666666667	811.466666666667	843	824.616666666667	844.016666666667	809.466666666667	836.933333333333	809.75	845.55
199	39	0	0	0	0	0	0	NA	0	849.55	831.183333333333	854.483333333333	868.166666666667	849.616666666667	838.466666666667	858.45	880.5	839.75	831.066666666667	848.683333333333	881.2
200	34	0	0	0	0	0	0	NA	1	883.3	883.3	870.283333333333	887.8	878.683333333333	878.25	868.716666666667	889.983333333333	875.616666666667	871.9	860.983333333333	894.116666666667
201	34	0	0	0	1	0	0	NA	1	922.416666666667	942.7	923.15	950.15	930.183333333333	946.95	920.25	949	919.916666666667	941.133333333333	911.266666666667	953.2
202	37	0	2	1	1	0	0	NA	0	849.266666666667	833.083333333333	844.383333333333	870.65	898.883333333333	818.116666666667	832.383333333333	856.216666666667	898.616666666667	817.083333333333	828.216666666667	855.166666666667
203	64	0	2	2	1	2	1	37	100	856.866666666667	876.4	856.183333333333	901.9	857.383333333333	892.4	859.483333333333	895.533333333333	864.216666666667	885.75	850.85	898.85
204	50	0	2	0	0	2	1	38	36	791.666666666667	766.05	811.366666666667	782.35	790.566666666667	772.066666666667	810.6	777.65	791.15	770.333333333333	801.116666666667	782.533333333333
205	50	0	0	0	1	2	1	37	25	795.483333333333	780.466666666667	800.3	786.566666666667	790.1	800.65	808.716666666667	787.05	787.516666666667	796.45	798.75	790.45
206	39	0	2	3	1	0	1	34	16	859.25	907.333333333333	870.866666666667	914.816666666667	851.433333333333	905.8	871.083333333333	908.333333333333	855.7	900.433333333333	865.25	907.1
207	48	0	0	0	1	0	1	46	12	720.483333333333	738.2	712.85	739.5	714.916666666667	738.833333333333	715.933333333333	738.766666666667	718.55	739.783333333333	709.966666666667	742.416666666667
208	40	0	0	0	1	0	1	38	50	873.05	881.25	893.366666666667	898.416666666667	869.466666666667	882.6	893.083333333333	898.233333333333	867.95	878.866666666667	875.316666666667	897.133333333333
209	38	0	2	2	1	0	1	34	9	915.416666666667	924.6	932.583333333333	947.2	917.283333333333	922.983333333333	930.2	936.866666666667	915.55	917.133333333333	923.9	933.916666666667
