# Supplementary material for: Digit ratio (2D:4D) and academic success as measured by achievement in the academic degree “Habilitation”
Source: PLoS One. 2019 Feb 25;14(2):e0212167. doi: 10.1371/journal.pone.0212167 (PMC6388918; doi:10.1371/journal.pone.0212167)
Supplement: S1 R-Script — (RMD) [file pone.0212167.s003.Rmd]

---
title: "2d4d_analysis_sucess"
output: html_document
editor_options: 
  chunk_output_type: console
---

```{r setup, include=FALSE}
knitr::opts_chunk$set(echo = TRUE)
```

# Digit ratio (2D:4D) and academic success as measured by achievement in the adademic degree "Habilitation"
## Statistical analysis


### R-Version
```{r echo=FALSE}
version
sessionInfo()
```


### fileimport
```{r echo=FALSE, warning=F, results="hide"}
# directory
file_dir <- "./Text/Revision4/"
dir.create("./tables/")

# fileimport
library(data.table)
raw_data <- fread(paste0(file_dir, "pub_data_2d4d_success.csv"))
str(raw_data)
raw_data <- cbind(raw_data[, lapply(.SD, function(x) as.factor(x)), .SDcols = c("id", "gender", "marital_status",
                                                                                "children", "handedness", "professorship",
                                                                                "habilitation")],
                  raw_data[,c(2, 9:22)])
```


### variabletransformation
```{r echo=FALSE, warning=F, results="hide"}
# transform variables
raw_data$l2d_mean <- raw_data[,rowMeans(cbind(l2d_R1, l2d_R2, l2d_R3))]
raw_data$l4d_mean <- raw_data[,rowMeans(cbind(l4d_R1, l4d_R2, l4d_R3))]
raw_data$r2d_mean <- raw_data[,rowMeans(cbind(r2d_R1, r2d_R2, r2d_R3))]
raw_data$r4d_mean <- raw_data[,rowMeans(cbind(r4d_R1, r4d_R2, r4d_R3))]

raw_data$ratio_l2d4d <- raw_data[,l2d_mean/l4d_mean]
raw_data$ratio_r2d4d <- raw_data[,r2d_mean/r4d_mean]
raw_data$drl <- raw_data[,ratio_r2d4d-ratio_l2d4d]

raw_data$handedness <- relevel(raw_data$handedness, ref = "1") # 1 = right
raw_data$marital_status <- relevel(raw_data$marital_status, ref = "0") # 0 = single
raw_data$children_binary <- factor(ifelse(as.double(as.character(raw_data$children)) > 0, 1, 0))

data_sorted <- raw_data
rm(raw_data)
gc()
```


# ICC
```{r echo=FALSE, warning=F}
library(psych)
l2d4d_R1 <- data_sorted[,l2d_R1/l4d_R1]
l2d4d_R2 <- data_sorted[,l2d_R2/l4d_R2]
l2d4d_R3 <- data_sorted[,l2d_R3/l4d_R3]

r2d4d_R1 <- data_sorted[,r2d_R1/r4d_R1]
r2d4d_R2 <- data_sorted[,r2d_R2/r4d_R2]
r2d4d_R3 <- data_sorted[,r2d_R3/r4d_R3]

drl_R1 <- r2d4d_R1 - l2d4d_R1
drl_R2 <- r2d4d_R2 - l2d4d_R2
drl_R3 <- r2d4d_R3 - l2d4d_R3

cat("\n# L2D:")
ICC(data_sorted[,.(l2d_R1, l2d_R2, l2d_R3)])$results
cat("\n# L4D:")
ICC(data_sorted[,.(l4d_R1, l4d_R2, l4d_R3)])$results
cat("\n# R2D:")
ICC(data_sorted[,.(r2d_R1, r2d_R2, r2d_R3)])$results
cat("\n# R4D:")
ICC(data_sorted[,.(r4d_R1, r4d_R2, r4d_R3)])$results
cat("\n# L2D:4D:")
ICC(cbind(l2d4d_R1, l2d4d_R2, l2d4d_R3))$results
cat("\n# R2D:4D:")
ICC(cbind(r2d4d_R1, r2d4d_R2, r2d4d_R3))$results
cat("\n# Dr-l:")
ICC(cbind(drl_R1, drl_R2, drl_R3))$results

rm(drl_R1, drl_R2, drl_R3, r2d4d_R1, r2d4d_R2, r2d4d_R3, l2d4d_R1, l2d4d_R2, l2d4d_R3)
```


# continuous variables statistics
```{r echo=FALSE, warning=F}
var <- colnames(data_sorted)[data_sorted[,sapply(.SD, is.numeric), .SDcol = colnames(data_sorted)]]
for (variable in var){
  cat("Variable: ", variable, "\n")
  cat("Females:\n")
  print(round(data_sorted[gender == 0, 
                c(min = min(eval(parse(text = variable)), na.rm = T),
                  q1 = quantile(eval(parse(text = variable)), na.rm = T)[2],
                  med = median(eval(parse(text = variable)), na.rm = T),
                  mean = mean(eval(parse(text = variable)), na.rm = T),
                  q2 = quantile(eval(parse(text = variable)), na.rm = T)[4],
                  max = max(eval(parse(text = variable)), na.rm = T),
                  sd = sd(eval(parse(text = variable)), na.rm = T),
                  na = sum(is.na(eval(parse(text = variable))))
                )], 3))
  
  cat("\n\nMales:\n")
  print(round(data_sorted[gender == 1, 
                          c(min = min(eval(parse(text = variable)), na.rm = T),
                            q1 = quantile(eval(parse(text = variable)), na.rm = T)[2],
                            med = median(eval(parse(text = variable)), na.rm = T),
                            mean = mean(eval(parse(text = variable)), na.rm = T),
                            q2 = quantile(eval(parse(text = variable)), na.rm = T)[4],
                            max = max(eval(parse(text = variable)), na.rm = T),
                            sd = sd(eval(parse(text = variable)), na.rm = T),
                            na = sum(is.na(eval(parse(text = variable))))
                          )], 3))
  cat("----------------\n\n")
}
```


# categorical statistics
```{r echo=FALSE, warning=F}
library(sjPlot)
set.seed(17)
sjt.xtab(data_sorted$gender, data_sorted$gender)

set.seed(17)
sjt.xtab(data_sorted$marital_status, data_sorted$gender)

set.seed(17)
sjt.xtab(data_sorted$children, data_sorted$gender)

set.seed(17)
sjt.xtab(data_sorted$children_binary, data_sorted$gender)

set.seed(17)
sjt.xtab(data_sorted$handedness, data_sorted$gender)

set.seed(17)
sjt.xtab(data_sorted$professorship, data_sorted$gender)

set.seed(17)
sjt.xtab(data_sorted$habilitation, data_sorted$gender)

```


# normality testing
```{r echo=FALSE, warning=F}
shapiro.test(data_sorted$age)
lapply(0:1, function(x){
  shapiro.test(data_sorted[gender == x, age])
})

shapiro.test(data_sorted$age_end_habilitation)
lapply(0:1, function(x){
  shapiro.test(data_sorted[gender == x, age_end_habilitation])
})

shapiro.test(data_sorted$publications_total_first_last)
lapply(0:1, function(x){
  shapiro.test(data_sorted[gender == x, publications_total_first_last])
})

shapiro.test(data_sorted$ratio_l2d4d)
lapply(0:1, function(x){
  shapiro.test(data_sorted[gender == x, ratio_l2d4d])
})

shapiro.test(data_sorted$ratio_r2d4d)
lapply(0:1, function(x){
  shapiro.test(data_sorted[gender == x, ratio_r2d4d])
})

shapiro.test(data_sorted$drl)
lapply(0:1, function(x){
  shapiro.test(data_sorted[gender == x, drl])
})
```


# t-test
```{r echo=FALSE, warning=F}
library(effsize) # cohen.d-function
cat("\n#t-test l2d4d ~ gender:")
t.test(data_sorted$ratio_l2d4d ~ data_sorted$gender, alternative = "two.sided", var.equal = T)
cohen.d(data_sorted$ratio_l2d4d ~ data_sorted$gender)
print(round(data_sorted[gender == 0, 
                        c(mean = mean(ratio_l2d4d),
                          sd = sd(ratio_l2d4d),
                          N = .N)
                        ], 3))
print(round(data_sorted[gender == 1, 
                        c(mean = mean(ratio_l2d4d),
                          sd = sd(ratio_l2d4d),
                          N = .N)
                        ], 3))

cat("\n#t-test r2d4d ~ gender:")
t.test(data_sorted$ratio_r2d4d ~ data_sorted$gender, alternative = "two.sided", var.equal = T)
cohen.d(data_sorted$ratio_r2d4d ~ data_sorted$gender)
print(round(data_sorted[gender == 0, 
                        c(mean = mean(ratio_r2d4d),
                          sd = sd(ratio_r2d4d),
                          N = .N)
                        ], 3))
print(round(data_sorted[gender == 1, 
                        c(mean = mean(ratio_r2d4d),
                          sd = sd(ratio_r2d4d),
                          N = .N)
                        ], 3))

cat("\n#t-test l2d4d ~ habilitation, gender = female:")
t.test(data_sorted[gender == 0, ratio_l2d4d] ~ data_sorted[gender == 0, habilitation], alternative = "two.sided", var.equal = T)
cohen.d(data_sorted[gender == 0, ratio_l2d4d] ~ data_sorted[gender == 0, habilitation])
print(round(data_sorted[gender == 0 & habilitation == 0, 
                        c(mean = mean(ratio_l2d4d),
                          sd = sd(ratio_l2d4d),
                          N = .N)
                        ], 3))
print(round(data_sorted[gender == 0 & habilitation == 1, 
                        c(mean = mean(ratio_l2d4d),
                          sd = sd(ratio_l2d4d),
                          N = .N)
                        ], 3))

cat("\n#t-test r2d4d ~ habilitation, gender = female:")
t.test(data_sorted[gender == 0, ratio_r2d4d] ~ data_sorted[gender == 0, habilitation], alternative = "two.sided", var.equal = T)
cohen.d(data_sorted[gender == 0, ratio_r2d4d] ~ data_sorted[gender == 0, habilitation])
print(round(data_sorted[gender == 0 & habilitation == 0, 
                        c(mean = mean(ratio_r2d4d),
                          sd = sd(ratio_r2d4d),
                          N = .N)
                        ], 3))
print(round(data_sorted[gender == 0 & habilitation == 1, 
                        c(mean = mean(ratio_r2d4d),
                          sd = sd(ratio_r2d4d),
                          N = .N)
                        ], 3))

cat("\n#t-test l2d4d ~ habilitation, gender = male:")
t.test(data_sorted[gender == 1, ratio_l2d4d] ~ data_sorted[gender == 1, habilitation], alternative = "two.sided", var.equal = T)
cohen.d(data_sorted[gender == 1, ratio_l2d4d] ~ data_sorted[gender == 1, habilitation])
print(round(data_sorted[gender == 1 & habilitation == 0, 
                        c(mean = mean(ratio_l2d4d),
                          sd = sd(ratio_l2d4d),
                          N = .N)
                        ], 3))
print(round(data_sorted[gender == 1 & habilitation == 1, 
                        c(mean = mean(ratio_l2d4d),
                          sd = sd(ratio_l2d4d),
                          N = .N)
                        ], 3))

cat("\n#t-test r2d4d ~ habilitation, gender = male:")
t.test(data_sorted[gender == 1, ratio_r2d4d] ~ data_sorted[gender == 1, habilitation], alternative = "two.sided", var.equal = T)
cohen.d(data_sorted[gender == 1, ratio_r2d4d] ~ data_sorted[gender == 1, habilitation])
print(round(data_sorted[gender == 1 & habilitation == 0, 
                        c(mean = mean(ratio_r2d4d),
                          sd = sd(ratio_r2d4d),
                          N = .N)
                        ], 3))
print(round(data_sorted[gender == 1 & habilitation == 1, 
                        c(mean = mean(ratio_r2d4d),
                          sd = sd(ratio_r2d4d),
                          N = .N)
                        ], 3))
```


# wilcoxon test
```{r echo=FALSE, warning=F}
wilcox.test(data_sorted$drl ~ data_sorted$gender, alternative = "two.sided")
wilcox.test(data_sorted$age ~ data_sorted$gender, alternative = "two.sided")
wilcox.test(data_sorted$age_end_habilitation ~ data_sorted$gender, alternative = "two.sided")
wilcox.test(data_sorted$publications_total_first_last ~ data_sorted$gender, alternative = "two.sided")
wilcox.test(data_sorted$drl ~ data_sorted$habilitation, alternative = "two.sided")
wilcox.test(data_sorted$age ~ data_sorted$habilitation, alternative = "two.sided")
wilcox.test(data_sorted$publications_total_first_last ~ data_sorted$habilitation, alternative = "two.sided")
```


# linear regression
## rank based inverse transformation of skewed dependent variable
## see https://www.ncbi.nlm.nih.gov/pmc/articles/PMC2921808/
## see http://bisharaa.people.cofc.edu/preprints/PearsonCIs3_7.pdf
```{r echo=FALSE, warning=F}
RIN_trans <- function(vector, c = 1/2){
  return(qnorm((rank(vector)-c)/(length(vector)-2*c+1)))
}

printfunc <- function(model, number, all = T){
  
  vector <- paste0(round(model$coefficients, 3), " (", round(summary(model)$coefficients[,4], 3), ")")
  if (all == T){
    vector <- c(vector, rep("", 5-number))
  } else {
    vector <- c(vector, rep("", 4-number))
  }
  vector <- c(vector, nobs(model))
  vector <- c(vector, round(summary(model)$r.squared, 3)) 
  vector <- c(vector, round(summary(model)$adj.r.squared, 3)) 
  vector <- c(vector, paste0(round(summary(model)$sigma, 3), " (df = ", summary(model)$df[2], ")"))
  vector <- c(vector, paste0(round(summary(model)$fstatistic[1], 3), " (df = ", round(summary(model)$fstatistic[2], 0), "; ", round(summary(model)$fstatistic[3], 0), ")"))
  if(number == 1){
    vector <- c(vector, paste0("RSS: ", round(ano$RSS[1], 3)))
  } else {
    vector <- c(vector, paste0("RSS: ", round(ano$RSS[number], 3), "/ ", "F: ", round(ano$F[number], 3), "/ ", "p: ", round(ano$`Pr(>F)`[number], 3)))
  }
  
  return(vector)
}

# subsets for within-sex analyis
subset_female <- data_sorted[gender==0,]
subset_male <- data_sorted[gender==1,]

# RIN-Transformation
data_sorted$RIN_publications <- RIN_trans(data_sorted$publications_total_first_last)
shapiro.test(data_sorted$RIN_publications)
# RIN-Transformation subset female
subset_female$RIN_publications <- RIN_trans(subset_female$publications_total_first_last)
shapiro.test(subset_female$RIN_publications)
# RIN-Transformation subset male
subset_male$RIN_publications <- RIN_trans(subset_male$publications_total_first_last)
shapiro.test(subset_male$RIN_publications)


########################
# ratio_r2d4d both sexes
# base_model
m_base <- lm(RIN_publications ~ age + gender, data = data_sorted)
summary(m_base)
shapiro.test(m_base$residuals)


# supplementary file, table 2
m <- lm(RIN_publications ~ age + gender + ratio_r2d4d, data = data_sorted)
summary(m)
shapiro.test(m$residuals)

m2 <- lm(RIN_publications ~ age + gender + ratio_r2d4d + I(ratio_r2d4d^2), data = data_sorted)
summary(m2)
shapiro.test(m2$residuals)

m_int <- lm(RIN_publications ~ age + gender + ratio_r2d4d + I(ratio_r2d4d^2) + gender:ratio_r2d4d, data = data_sorted)
summary(m_int)
shapiro.test(m_int$residuals)

ano <- anova(m_base,
             m,
             m2,
             m_int,
             test = "F")
ano

printdf <- data.table(" " = c("Constant","Age (years)", "Sex (= M)", "2D:4D", "2D:4D²", "Sex (= M) x 2D:4D", "", "Observations", "R²", "Adjusted R²", "Residual Std. Error", "F-Statistic", "F-Test"), 
                      "(1)" = printfunc(m_base, 1), 
                      "(2)" = printfunc(m, 2), 
                      "(3)" = printfunc(m2, 3), 
                      "(4)" = printfunc(m_int, 4))
knitr::kable(printdf[1:nrow(printdf),])
write.table(printdf, "./tables/lin_ratio_r2d4d_all.csv", 
            row.names = F, 
            sep = ",", 
            dec = ".", 
            fileEncoding = "UTF-8")


# ratio_r2d4d, within-sex analysis female
# supplementary file, table 1
m_f <- lm(RIN_publications ~ age, data = subset_female)
summary(m_f)
shapiro.test(m_f$residuals)

m2_f <- lm(RIN_publications ~ age + ratio_r2d4d, data = subset_female)
summary(m2_f)
shapiro.test(m2_f$residuals)

m3_f <- lm(RIN_publications ~ age + ratio_r2d4d + I(ratio_r2d4d^2), data = subset_female)
summary(m3_f)
shapiro.test(m3_f$residuals)

ano <- anova(m_f,
             m2_f,
             m3_f,
             test = "F")
ano

printdf <- data.table(" " = c("Constant","Age (years)", "2D:4D", "2D:4D²", "", "Observations", "R²", "Adjusted R²", "Residual Std. Error", "F-Statistic", "F-Test"), 
                      "(1) Sex = F" = printfunc(m_f, 1, all = F), 
                      "(2) Sex = F" = printfunc(m2_f, 2, all = F), 
                      "(3) Sex = F" = printfunc(m3_f, 3, all = F))

# ratio_r2d4d, within-sex analysis male
m_m <- lm(RIN_publications ~ age, data = subset_male)
summary(m_m)
shapiro.test(m_m$residuals)

m2_m <- lm(RIN_publications ~ age + ratio_r2d4d, data = subset_male)
summary(m2_m)
shapiro.test(m2_m$residuals)

m3_m <- lm(RIN_publications ~ age + ratio_r2d4d + I(ratio_r2d4d^2), data = subset_male)
summary(m3_m)
shapiro.test(m3_m$residuals)

ano <- anova(m_m,
             m2_m,
             m3_m,
             test = "F")
ano

printdf <- cbind(printdf , data.table("(4) Sex = M" = printfunc(m_m, 1, all = F), 
                                      "(5) Sex = M" = printfunc(m2_m, 2, all = F), 
                                      "(6) Sex = M" = printfunc(m3_m, 3, all = F)))
knitr::kable(printdf[1:nrow(printdf),])
write.table(printdf, "./tables/lin_ratio_r2d4d_withinsex.csv", 
            row.names = F, 
            sep = ",", 
            dec = ".", 
            fileEncoding = "UTF-8")


# ratio_l2d4d both sexes
# supplementary file, table 4
m <- lm(RIN_publications ~ age + gender + ratio_l2d4d, data = data_sorted)
summary(m)
shapiro.test(m$residuals)

m2 <- lm(RIN_publications ~ age + gender + ratio_l2d4d + I(ratio_l2d4d^2), data = data_sorted)
summary(m2)
shapiro.test(m2$residuals)

m_int <- lm(RIN_publications ~ age + gender + ratio_l2d4d + I(ratio_l2d4d^2) + gender:ratio_l2d4d, data = data_sorted)
summary(m_int)
shapiro.test(m_int$residuals)

ano <- anova(m_base,
             m,
             m2,
             m_int,
             test = "F")
ano

printdf <- data.table(" " = c("Constant","Age (years)", "Sex (= M)", "2D:4D", "2D:4D²", "Sex (= M) x 2D:4D", "", "Observations", "R²", "Adjusted R²", "Residual Std. Error", "F-Statistic", "F-Test"), 
                      "(1)" = printfunc(m_base, 1), 
                      "(2)" = printfunc(m, 2), 
                      "(3)" = printfunc(m2, 3), 
                      "(4)" = printfunc(m_int, 4))
knitr::kable(printdf[1:nrow(printdf),])
write.table(printdf, "./tables/lin_ratio_l2d4d_all.csv", 
            row.names = F, 
            sep = ",", 
            dec = ".", 
            fileEncoding = "UTF-8")


# ratio_l2d4d, within-sex analysis female
# supplementary file, table 3
m_f <- lm(RIN_publications ~ age, data = subset_female)
summary(m_f)
shapiro.test(m_f$residuals)

m2_f <- lm(RIN_publications ~ age + ratio_l2d4d, data = subset_female)
summary(m2_f)
shapiro.test(m2_f$residuals)

m3_f <- lm(RIN_publications ~ age + ratio_l2d4d + I(ratio_l2d4d^2), data = subset_female)
summary(m3_f)
shapiro.test(m3_f$residuals)

ano <- anova(m_f,
             m2_f,
             m3_f,
             test = "F")
ano

printdf <- data.table(" " = c("Constant","Age (years)", "2D:4D", "2D:4D²", "", "Observations", "R²", "Adjusted R²", "Residual Std. Error", "F-Statistic", "F-Test"), 
                      "(1) Sex = F" = printfunc(m_f, 1, all = F), 
                      "(2) Sex = F" = printfunc(m2_f, 2, all = F), 
                      "(3) Sex = F" = printfunc(m3_f, 3, all = F))

# ratio_l2d4d, within-sex analysis male
m_m <- lm(RIN_publications ~ age, data = subset_male)
summary(m_m)
shapiro.test(m_m$residuals)

m2_m <- lm(RIN_publications ~ age + ratio_l2d4d, data = subset_male)
summary(m2_m)
shapiro.test(m2_m$residuals)

m3_m <- lm(RIN_publications ~ age + ratio_l2d4d + I(ratio_l2d4d^2), data = subset_male)
summary(m3_m)
shapiro.test(m3_m$residuals)

ano <- anova(m_m,
             m2_m,
             m3_m,
             test = "F")
ano

printdf <- cbind(printdf , data.table("(4) Sex = M" = printfunc(m_m, 1, all = F), 
                                      "(5) Sex = M" = printfunc(m2_m, 2, all = F), 
                                      "(6) Sex = M" = printfunc(m3_m, 3, all = F)))
knitr::kable(printdf[1:nrow(printdf),])
write.table(printdf, "./tables/lin_ratio_l2d4d_withinsex.csv", 
            row.names = F, 
            sep = ",", 
            dec = ".", 
            fileEncoding = "UTF-8")


# drl both sexes
# supplementary file, table 6
m <- lm(RIN_publications ~ age + gender + drl, data = data_sorted)
summary(m)
shapiro.test(m$residuals)

m2 <- lm(RIN_publications ~ age + gender + drl + I(drl^2), data = data_sorted)
summary(m2)
shapiro.test(m2$residuals)

m_int <- lm(RIN_publications ~ age + gender + drl + I(drl^2) + gender:drl, data = data_sorted)
summary(m_int)
shapiro.test(m_int$residuals)

ano <- anova(m_base,
             m,
             m2,
             m_int,
             test = "F")
ano

printdf <- data.table(" " = c("Constant","Age (years)", "Sex (= M)", "Dr-l", "Dr-l²", "Sex (= M) x Dr-l", "", "Observations", "R²", "Adjusted R²", "Residual Std. Error", "F-Statistic", "F-Test"), 
                      "(1)" = printfunc(m_base, 1), 
                      "(2)" = printfunc(m, 2), 
                      "(3)" = printfunc(m2, 3), 
                      "(4)" = printfunc(m_int, 4))
knitr::kable(printdf[1:nrow(printdf),])
write.table(printdf, "./tables/lin_drl_all.csv", 
            row.names = F, 
            sep = ",", 
            dec = ".", 
            fileEncoding = "UTF-8")


# drl, within-sex analysis female
# supplementary file, table 5
m_f <- lm(RIN_publications ~ age, data = subset_female)
summary(m_f)
shapiro.test(m_f$residuals)

m2_f <- lm(RIN_publications ~ age + drl, data = subset_female)
summary(m2_f)
shapiro.test(m2_f$residuals)

m3_f <- lm(RIN_publications ~ age + drl + I(drl^2), data = subset_female)
summary(m3_f)
shapiro.test(m3_f$residuals)

ano <- anova(m_f,
             m2_f,
             m3_f,
             test = "F")
ano

printdf <- data.table(" " = c("Constant","Age (years)", "Dr-l", "Dr-l²", "", "Observations", "R²", "Adjusted R²", "Residual Std. Error", "F-Statistic", "F-Test"), 
                      "(1) Sex = F" = printfunc(m_f, 1, all = F), 
                      "(2) Sex = F" = printfunc(m2_f, 2, all = F), 
                      "(3) Sex = F" = printfunc(m3_f, 3, all = F))

# drl, within-sex analysis male
m_m <- lm(RIN_publications ~ age, data = subset_male)
summary(m_m)
shapiro.test(m_m$residuals)

m2_m <- lm(RIN_publications ~ age + drl, data = subset_male)
summary(m2_m)
shapiro.test(m2_m$residuals)

m3_m <- lm(RIN_publications ~ age + drl + I(drl^2), data = subset_male)
summary(m3_m)
shapiro.test(m3_m$residuals)

ano <- anova(m_m,
             m2_m,
             m3_m,
             test = "F")
ano

printdf <- cbind(printdf , data.table("(4) Sex = M" = printfunc(m_m, 1, all = F), 
                                      "(5) Sex = M" = printfunc(m2_m, 2, all = F), 
                                      "(6) Sex = M" = printfunc(m3_m, 3, all = F)))
knitr::kable(printdf[1:nrow(printdf),])
write.table(printdf, "./tables/lin_drl_withinsex.csv", 
            row.names = F, 
            sep = ",", 
            dec = ".", 
            fileEncoding = "UTF-8")


# children both sexes
# supplementary file, table 8
m <- lm(RIN_publications ~ age + gender + children_binary, data = data_sorted)
summary(m)
shapiro.test(m$residuals)

m_int <- lm(RIN_publications ~ age + gender * children_binary, data = data_sorted)
summary(m_int)
shapiro.test(m_int$residuals)

ano <- anova(m_base,
             m,
             m_int,
             test = "F")
ano


# children, within-sex analysis female
# supplementary file, table 7
m_f <- lm(RIN_publications ~ age, data = subset_female)
summary(m_f)
shapiro.test(m_f$residuals)

m2_f <- lm(RIN_publications ~ age + children_binary, data = subset_female)
summary(m2_f)
shapiro.test(m2_f$residuals)

ano <- anova(m_f,
             m2_f,
             test = "F")
ano


# children, within-sex analysis male
m_m <- lm(RIN_publications ~ age, data = subset_male)
summary(m_m)
shapiro.test(m_m$residuals)

m2_m <- lm(RIN_publications ~ age + children_binary, data = subset_male)
summary(m2_m)
shapiro.test(m2_m$residuals)

ano <- anova(m_m,
             m2_m,
             test = "F")
ano


# marital_status both sexes
# supplementary file, table 10
m <- lm(RIN_publications ~ age + gender + marital_status, data = data_sorted)
summary(m)
shapiro.test(m$residuals)

m_int <- lm(RIN_publications ~ age + gender * marital_status, data = data_sorted)
summary(m_int)
shapiro.test(m_int$residuals)

ano <- anova(m_base,
             m,
             m_int,
             test = "F")
ano


# marital_status, within-sex analysis female
# supplementary file, table 9
m_f <- lm(RIN_publications ~ age, data = subset_female)
summary(m_f)
shapiro.test(m_f$residuals)

m2_f <- lm(RIN_publications ~ age + marital_status, data = subset_female)
summary(m2_f)
shapiro.test(m2_f$residuals)

ano <- anova(m_f,
             m2_f,
             test = "F")
ano


# marital_status, within-sex analysis male
m_m <- lm(RIN_publications ~ age, data = subset_male)
summary(m_m)
shapiro.test(m_m$residuals)

m2_m <- lm(RIN_publications ~ age + marital_status, data = subset_male)
summary(m2_m)
shapiro.test(m2_m$residuals)

ano <- anova(m_m,
             m2_m,
             test = "F")
ano
```


# logistic regression
```{r echo=FALSE, warning=F}
library(pscl)
library(lmtest)

printfunc <- function(model, number, all = T){
  
  vector <- paste0(round(model$coefficients, 3), " (", round(summary(model)$coefficients[,4], 3), ")")
  if (all == T){
    vector <- c(vector, rep("", 5-number))
  } else {
    vector <- c(vector, rep("", 4-number))
  }
  vector <- c(vector, nobs(model))
  vector <- c(vector, paste0(round(model$null.deviance, 3), " (", model$df.null, ")")) 
  vector <- c(vector, paste0(round(model$deviance, 3), " (", model$df.residual, ")"))
  vector <- c(vector, round(pR2(model)[4], 3))
  if(number == 1){
    vector <- c(vector, paste0("LL: ", round(llrt$LogLik[1], 3)))
  } else {
    vector <- c(vector, paste0("LL: ", round(llrt$LogLik[number], 3), "/ ", "ChiSq: ", round(llrt$Chisq[number], 3), "/ ", "p: ", round(llrt$`Pr(>Chisq)`[number], 3)))
  }
  vector <- c(vector, round(model$aic, 3))
  
  return(vector)
}


##########################
# ratio_r2d4d, both sexes -> supplementary table 11
m1 <- glm(habilitation ~ age + gender, data = data_sorted, family = binomial("logit"))
summary(m1)

m2 <- glm(habilitation ~ age + gender + ratio_r2d4d, data = data_sorted, family = binomial("logit"))
summary(m2)

m3 <- glm(habilitation ~ age + gender + ratio_r2d4d + I(ratio_r2d4d^2), data = data_sorted, family = binomial("logit"))
summary(m3)

m4 <- glm(habilitation ~ age + gender + ratio_r2d4d + I(ratio_r2d4d^2) + ratio_r2d4d:gender, data = data_sorted, family = binomial("logit"))
summary(m4)


ano <- anova(m1, m2, m3, m4, test = "Chisq")
ano
llrt <- lrtest(m1, m2, m3, m4)
llrt

printdf <- data.table(" " = c("Constant", "Age (years)", "Sex (= M)", "2D:4D", "2D:4D²", "Sex (= M) x 2D:4D", "", "Observations", "Null deviance (df)", "Residual deviance (df)", "Pseudo R² (McFadden)", "Likelihood ratio test", "AIC"), 
                      "(1)" = printfunc(m1, 1), 
                      "(2)" = printfunc(m2, 2), 
                      "(3)" = printfunc(m3, 3), 
                      "(4)" = printfunc(m4, 4))
knitr::kable(printdf[1:nrow(printdf),])
write.table(printdf, "./tables/log_ratio_r2d4d_all.csv", 
            row.names = F, 
            sep = ",", 
            dec = ".", 
            fileEncoding = "UTF-8")


# ratio_r2d4d, within-sex analysis female --> table 4 paper
m1_f <- glm(habilitation ~ age, data = subset_female, family = binomial("logit"))
summary(m1_f)

m2_f <- glm(habilitation ~ age + ratio_r2d4d, data = subset_female, family = binomial("logit"))
summary(m2_f)

m5_f <- glm(habilitation ~ age + ratio_r2d4d + I(ratio_r2d4d^2), data = subset_female, family = binomial("logit"))
summary(m5_f)


ano <- anova(m1_f, m2_f, m5_f, test = "Chisq")
ano
llrt <- lrtest(m1_f, m2_f, m5_f)
llrt

printdf <- data.table(" " = c("Constant", "Age (years)", "2D:4D", "2D:4D²", "", "Observations", "Null deviance (df)", "Residual deviance (df)", "Pseudo R² (McFadden)", "Likelihood ratio test", "AIC"), 
                      "(1) Sex = F" = printfunc(m1_f, 1, all = F), 
                      "(2) Sex = F" = printfunc(m2_f, 2, all = F), 
                      "(3) Sex = F" = printfunc(m5_f, 3, all = F))

# plot figure 1
plot_model(m5_f, type = "pred", terms = "ratio_r2d4d",
           title = "Predicted probabilities for Habilitation of females",
           axis.title = c("R2D:4D", "Habilitation"), show.data = T)

# ratio_r2d4d, within-sex analysis male
m1_m <- glm(habilitation ~ age, data = subset_male, family = binomial("logit"))
summary(m1_m)

m2_m <- glm(habilitation ~ age + ratio_r2d4d, data = subset_male, family = binomial("logit"))
summary(m2_m)

m5_m <- glm(habilitation ~ age + ratio_r2d4d + I(ratio_r2d4d^2), data = subset_male, family = binomial("logit"))
summary(m5_m)


ano <- anova(m1_m, m2_m, m5_m, test = "Chisq")
ano
llrt <- lrtest(m1_m, m2_m, m5_m)
llrt

printdf <- cbind(printdf,  data.table("(4) Sex = M" = printfunc(m1_m, 1, all = F), 
                                      "(5) Sex = M" = printfunc(m2_m, 2, all = F), 
                                      "(6) Sex = M" = printfunc(m5_m, 3, all = F)))
knitr::kable(printdf[1:nrow(printdf),])
write.table(printdf, "./tables/log_ratio_r2d4d_withinsex.csv", 
            row.names = F, 
            sep = ",", 
            dec = ".", 
            fileEncoding = "UTF-8")


##########################
# ratio_l2d4d, both sexes -> supplementary table 12
m1 <- glm(habilitation ~ age + gender, data = data_sorted, family = binomial("logit"))
summary(m1)

m2 <- glm(habilitation ~ age + gender + ratio_l2d4d, data = data_sorted, family = binomial("logit"))
summary(m2)

m3 <- glm(habilitation ~ age + gender + ratio_l2d4d + I(ratio_l2d4d^2), data = data_sorted, family = binomial("logit"))
summary(m3)

m4 <- glm(habilitation ~ age + gender + ratio_l2d4d + I(ratio_l2d4d^2) + ratio_l2d4d:gender, data = data_sorted, family = binomial("logit"))
summary(m4)


ano <- anova(m1, m2, m3, m4, test = "Chisq")
ano
llrt <- lrtest(m1, m2, m3, m4)
llrt

printdf <- data.table(" " = c("Constant", "Age (years)", "Sex (= M)", "2D:4D", "2D:4D²", "Sex (= M) x 2D:4D", "", "Observations", "Null deviance (df)", "Residual deviance (df)", "Pseudo R² (McFadden)", "Likelihood ratio test", "AIC"), 
                      "(1)" = printfunc(m1, 1), 
                      "(2)" = printfunc(m2, 2), 
                      "(3)" = printfunc(m3, 3), 
                      "(4)" = printfunc(m4, 4))
knitr::kable(printdf[1:nrow(printdf),])
write.table(printdf, "./tables/log_ratio_l2d4d_all.csv", 
            row.names = F, 
            sep = ",", 
            dec = ".", 
            fileEncoding = "UTF-8")


# ratio_l2d4d, within-sex analysis female, table 5 paper
m1_f <- glm(habilitation ~ age, data = subset_female, family = binomial("logit"))
summary(m1_f)

m2_f <- glm(habilitation ~ age + ratio_l2d4d, data = subset_female, family = binomial("logit"))
summary(m2_f)

m5_f <- glm(habilitation ~ age + ratio_l2d4d + I(ratio_l2d4d^2), data = subset_female, family = binomial("logit"))
summary(m5_f)


ano <- anova(m1_f, m2_f, m5_f, test = "Chisq")
ano
llrt <- lrtest(m1_f, m2_f, m5_f)
llrt

printdf <- data.table(" " = c("Constant", "Age (years)", "2D:4D", "2D:4D²", "", "Observations", "Null deviance (df)", "Residual deviance (df)", "Pseudo R² (McFadden)", "Likelihood ratio test", "AIC"), 
                      "(1) Sex = F" = printfunc(m1_f, 1, all = F), 
                      "(2) Sex = F" = printfunc(m2_f, 2, all = F), 
                      "(3) Sex = F" = printfunc(m5_f, 3, all = F))


# ratio_l2d4d, within-sex analysis male
m1_m <- glm(habilitation ~ age, data = subset_male, family = binomial("logit"))
summary(m1_m)

m2_m <- glm(habilitation ~ age + ratio_l2d4d, data = subset_male, family = binomial("logit"))
summary(m2_m)

m5_m <- glm(habilitation ~ age + ratio_l2d4d + I(ratio_l2d4d^2), data = subset_male, family = binomial("logit"))
summary(m5_m)


ano <- anova(m1_m, m2_m, m5_m, test = "Chisq")
ano
llrt <- lrtest(m1_m, m2_m, m5_m)
llrt

printdf <- cbind(printdf,  data.table("(4) Sex = M" = printfunc(m1_m, 1, all = F), 
                                      "(5) Sex = M" = printfunc(m2_m, 2, all = F), 
                                      "(6) Sex = M" = printfunc(m5_m, 3, all = F)))
knitr::kable(printdf[1:nrow(printdf),])
write.table(printdf, "./tables/log_ratio_l2d4d_withinsex.csv", 
            row.names = F, 
            sep = ",", 
            dec = ".", 
            fileEncoding = "UTF-8")


##########################
# drl, both sexes -> supplementary table 13
m1 <- glm(habilitation ~ age + gender, data = data_sorted, family = binomial("logit"))
summary(m1)

m2 <- glm(habilitation ~ age + gender + drl, data = data_sorted, family = binomial("logit"))
summary(m2)

m3 <- glm(habilitation ~ age + gender + drl + I(drl^2), data = data_sorted, family = binomial("logit"))
summary(m3)

m4 <- glm(habilitation ~ age + gender + drl + I(drl^2) + drl:gender, data = data_sorted, family = binomial("logit"))
summary(m4)


ano <- anova(m1, m2, m3, m4, test = "Chisq")
ano
llrt <- lrtest(m1, m2, m3, m4)
llrt

printdf <- data.table(" " = c("Constant", "Age (years)", "Sex (= M)", "Dr-l", "Dr-l²", "Sex (= M) x Dr-l", "", "Observations", "Null deviance (df)", "Residual deviance (df)", "Pseudo R² (McFadden)", "Likelihood ratio test", "AIC"), 
                      "(1)" = printfunc(m1, 1), 
                      "(2)" = printfunc(m2, 2), 
                      "(3)" = printfunc(m3, 3), 
                      "(4)" = printfunc(m4, 4))
knitr::kable(printdf[1:nrow(printdf),])
write.table(printdf, "./tables/log_drl_all.csv", 
            row.names = F, 
            sep = ",", 
            dec = ".", 
            fileEncoding = "UTF-8")


# drl, within-sex analysis female, table 6 paper
m1_f <- glm(habilitation ~ age, data = subset_female, family = binomial("logit"))
summary(m1_f)

m2_f <- glm(habilitation ~ age + drl, data = subset_female, family = binomial("logit"))
summary(m2_f)

m5_f <- glm(habilitation ~ age + drl + I(drl^2), data = subset_female, family = binomial("logit"))
summary(m5_f)


ano <- anova(m1_f, m2_f, m5_f, test = "Chisq")
ano
llrt <- lrtest(m1_f, m2_f, m5_f)
llrt

printdf <- data.table(" " = c("Constant", "Age (years)", "Dr-l", "Dr-l²", "", "Observations", "Null deviance (df)", "Residual deviance (df)", "Pseudo R² (McFadden)", "Likelihood ratio test", "AIC"), 
                      "(1) Sex = F" = printfunc(m1_f, 1, all = F), 
                      "(2) Sex = F" = printfunc(m2_f, 2, all = F), 
                      "(3) Sex = F" = printfunc(m5_f, 3, all = F))


# drl, within-sex analysis male
m1_m <- glm(habilitation ~ age, data = subset_male, family = binomial("logit"))
summary(m1_m)

m2_m <- glm(habilitation ~ age + drl, data = subset_male, family = binomial("logit"))
summary(m2_m)

m5_m <- glm(habilitation ~ age + drl + I(drl^2), data = subset_male, family = binomial("logit"))
summary(m5_m)


ano <- anova(m1_m, m2_m, m5_m, test = "Chisq")
ano
llrt <- lrtest(m1_m, m2_m, m5_m)
llrt

printdf <- cbind(printdf,  data.table("(4) Sex = M" = printfunc(m1_m, 1, all = F), 
                                      "(5) Sex = M" = printfunc(m2_m, 2, all = F), 
                                      "(6) Sex = M" = printfunc(m5_m, 3, all = F)))
knitr::kable(printdf[1:nrow(printdf),])
write.table(printdf, "./tables/log_drl_withinsex.csv", 
            row.names = F, 
            sep = ",", 
            dec = ".", 
            fileEncoding = "UTF-8")


# children both sexes
# supplementary file, table 15
m0 <- glm(habilitation ~ age + gender, data = data_sorted, family = binomial("logit"))
summary(m0)
round(pR2(m0)[4], 3)

m <- glm(habilitation ~ age + gender + children_binary, data = data_sorted, family = binomial("logit"))
summary(m)
round(pR2(m)[4], 3)

m_int <- glm(habilitation ~ age + gender * children_binary, data = data_sorted, family = binomial("logit"))
summary(m_int)
round(pR2(m_int)[4], 3)

anova(m0, m, m_int, test = "Chisq")
llrt <- lrtest(m0, m, m_int)
llrt

# children, withinsex analysis females, supplementary file, table 14
m0_f <- glm(habilitation ~ age, data = subset_female, family = binomial("logit"))
summary(m0_f)
round(pR2(m0_f)[4], 3)

m_f <- glm(habilitation ~ age + children_binary, data = subset_female, family = binomial("logit"))
summary(m_f)
round(pR2(m_f)[4], 3)

anova(m0_f, m_f, test = "Chisq")
llrt <- lrtest(m0_f, m_f)
llrt

# children, withinsex analysis males
m0_m <- glm(habilitation ~ age, data = subset_male, family = binomial("logit"))
summary(m0_m)
round(pR2(m0_m)[4], 3)

m_m <- glm(habilitation ~ age + children_binary, data = subset_male, family = binomial("logit"))
summary(m_m)
round(pR2(m_m)[4], 3)

anova(m0_m, m_m, test = "Chisq")
llrt <- lrtest(m0_m, m_m)
llrt

# marital_status both sexes
# supplementary file, table 17
m <- glm(habilitation ~ age + gender + marital_status, data = data_sorted, family = binomial("logit"))
summary(m)
round(pR2(m)[4], 3)

m_int <- glm(habilitation ~ age + gender * marital_status, data = data_sorted, family = binomial("logit"))
summary(m_int)
round(pR2(m_int)[4], 3)

anova(m0, m, m_int, test = "Chisq")
llrt <- lrtest(m0, m, m_int)
llrt

# marital_status, withinsex analysis females, supplementary file, table 16
m0_f <- glm(habilitation ~ age, data = subset_female, family = binomial("logit"))
summary(m0_f)
round(pR2(m0_f)[4], 3)

m_f <- glm(habilitation ~ age + marital_status, data = subset_female, family = binomial("logit"))
summary(m_f)
round(pR2(m_f)[4], 3)

anova(m0_f, m_f, test = "Chisq")
llrt <- lrtest(m0_f, m_f)
llrt

# marital_status, withinsex analysis males
m0_m <- glm(habilitation ~ age, data = subset_male, family = binomial("logit"))
summary(m0_m)
round(pR2(m0_m)[4], 3)

m_m <- glm(habilitation ~ age + marital_status, data = subset_male, family = binomial("logit"))
summary(m_m)
round(pR2(m_m)[4], 3)

anova(m0_m, m_m, test = "Chisq")
llrt <- lrtest(m0_m, m_m)
llrt
```
